# Supplementary material for: α-Lipoic Acid Alleviates Hepatic Lipid Deposition by Inhibiting FASN Expression via miR-3548 in Rats
Source: Nutrients. 2021 Jul 8;13(7):2331. doi: 10.3390/nu13072331 (PMC8308747; doi:10.3390/nu13072331)
Supplement: Supplementary file 1 [file nutrients-13-02331-s001.zip]

Archive with 1 entries (1 files):
- nutrients-1247983-supplementary.pdf
